# Supplementary material for: Ehrlichia chaffeensis Etf-3 Induces Host RAB15 Upregulation for Bacterial Intracellular Growth
Source: Int J Mol Sci. 2024 Feb 22;25(5):2551. doi: 10.3390/ijms25052551 (PMC10931967; doi:10.3390/ijms25052551)
Supplement: Supplementary file 1 [file ijms-25-02551-s001.zip]

Archive with 1 entries (1 files):
- ijms-2883249-supplementary.pdf
